# Supplementary material for: A Blueprint for the Synthesis and Characterization of Thiolated Graphene
Source: Nanomaterials (Basel). 2021 Dec 24;12(1):45. doi: 10.3390/nano12010045 (PMC8746421; doi:10.3390/nano12010045)
Supplement: Supplementary file 1 [file nanomaterials-12-00045-s001.zip]

Archive with 1 entries (1 files):
- nanomaterials-1497038-supplementary.pdf
